# Supplementary material for: Abdominal desmoplastic small round cell tumor without extraperitoneal metastases: Is there a benefit for HIPEC after macroscopically complete cytoreductive surgery?
Source: PLoS One. 2017 Feb 24;12(2):e0171639. doi: 10.1371/journal.pone.0171639 (PMC5325210; doi:10.1371/journal.pone.0171639)
Supplement: S2 File — (XLSX) [file pone.0171639.s002.xlsx]

## Sheet: CC0-1 France 1991-2015
Gender	Age at Diagnosis (years)	WHO	Denutrition	EPM	LM	EHM	PM	LNM at diagnosis	PCI	MDAnderson Stage	Chemotherapy (CT)	Surgery	CC status	IPC	Complications grade (Dindo/Clavien)	Postoperative Death	Postoperative CT	Radiotherapy	Recurrence	Type of first recurrence	Peritoneal recurrence	Distant recurrence	Deceased	Cause of death
1	27	0	0	0	0	0	0	1	9	1	1	1	0	0	0	0	1	1	1	1	1	1	1	1
2	13	N/A	0	0	0	0	0	0	2	1	1	1	0	0	0	0	1	1	1	2	0	1	1	1
2	28	0	0	0	0	0	0	0	2	1	0	1	0	0	0	0	0	0	0	0	0	0	0
1	35	0	0	0	0	0	0	1	27	2	0	1	1	1	0	0	1	0	1	3	1	1	1	1
1	13	N/A	0	0	0	0	0	0	12	2	1	1	0	0	0	0	1	1	1	3	1	1	1	1
1	38	0	0	0	0	0	0	1	N/A	1	1	1	0	0	0	0	1	0	1	1	1	0	1	1
1	34	0	0	0	0	0	0	0	7	1	0	1	0	1	0	0	1	1	0	0	0	0	0
1	11	N/A	0	0	0	0	0	0	N/A	1	0	1	0	0	0	0	1	0	1	1	1	0	1	1
1	3	N/A	0	0	0	0	0	1	3	1	0	1	0	0	N/A	0	1	0	1	1	1	0	0
2	16	N/A	0	0	0	0	0	0	4	1	1	1	0	1	0	0	1	1	0	0	0	0	0
2	17	0	0	0	0	0	0	0	N/A	1	0	1	0	0	N/A	0	1	1	1	1	1	0	1	1
2	28	0	0	0	0	0	0	0	9	1	1	1	1	0	0	0	0	1	0	0	0	0	0
1	16	0	0	0	0	0	0	0	N/A	N/A	1	1	0	0	0	0	1	1	1	2	1	1	1	1
1	30	0	0	0	0	0	0	0	8	1	1	1	0	0	0	0	1	1	1	3	1	1	1	1
1	22	0	0	0	0	0	0	1	16	2	1	1	0	0	3	0	0	0	1	2	1	1	1	1
1	18	0	0	0	0	0	0	1	9	1	1	1	0	0	1	0	1	0	1	1	1	1	1	1
1	23	1	1	0	0	0	0	0	13	2	1	1	0	0	0	0	1	1	0	0	0	0	0
1	32	0	0	0	0	0	0	0	11	1	1	1	0	0	0	0	1	1	0	0	0	0	0
1	12	N/A	0	0	0	0	0	1	N/A	N/A	1	1	0	0	N/A	0	1	1	1	3	1	1	1	1
2	16	N/A	0	0	0	0	0	1	N/A	N/A	1	1	0	0	N/A	0	1	0	1	3	1	1	1	1
1	32	0	0	0	0	0	0	0	N/A	N/A	1	1	0	0	N/A	0	1	0	1	1	1	0	1	1
1	15	N/A	0	0	0	0	0	0	13	2	1	1	0	1	0	0	0	1	0	2	0	1	1	1
1	17	1	0	0	0	0	0	0	N/A	N/A	1	1	0	1	3	0	1	1	1	1	1	0	0
2	15	1	0	0	0	0	0	1	13	2	0	1	0	0	0	0	1	0	1	1	1	0	1	1
1	30	1	NA	0	0	0	0	0	18	1	1	1	0	1	3	0	1	0	1	1	1	0	1	1
1	16	N/A	0	0	0	0	0	1	8	1	1	1	0	0	0	0	1	1	0	0	0	0	0
1	43	0	0	0	0	0	0	0	N/A	N/A	0	1	0	0	0	0	1	0	1	1	1	1	1	1
1	10	N/A	0	0	0	0	0	0	N/A	N/A	1	1	0	0	0	0	0	1	1	1	1	1	1	1
1	23	0	0	0	0	0	0	0	5	1	1	1	0	0	0	0	0	0	1	1	1	0	1	1
1	23	0	0	0	0	0	0	0	N/A	1	0	1	0	0	0	0	1	1	1	1	1	0	1	1
1	56	0	0	0	0	0	0	0	21	2	1	1	0	1	0	0	1	0	1	1	1	0	1	1
1	48	0	0	0	0	0	0	0	N/A	N/A	1	1	0	0	0	0	1	0	1	1	1	1	1	1
2	25	1	0	0	0	0	0	1	N/A	N/A	1	1	0	0	N/A	0	1	1	0	2	0	1	0
1	38	0	0	0	0	0	0	1	9	1	1	1	0	0	3	0	1	1	0	4	N/A	N/A	1	1
2	23	0	0	0	0	0	0	0	9	1	1	1	0	0	0	0	1	1	1	3	1	1	1	1
1	40	0	0	0	0	0	0	0	6	1	1	1	0	0	N/A	0	1	0	1	1	1	0	1	1
1	22	N/A	N/A	0	0	0	0	0	N/A	N/A	1	1	1	1	N/A	0	0	0	1	1	1	0	1	1
1	10	0	NA	0	0	0	0	1	6	1	1	1	0	1	1	0	1	N/A	0	0	0	0	0
1	21	0	0	0	0	0	0	0	16	2	1	1	0	3	3	0	1	N/A	0	0	0	0	0
1	21	2	1	0	0	0	0	1	17	2	1	1	0	1	3	0	1	0	1	1	1	1	1	1
2	45	0	0	0	0	0	0	0	4	1	0	1	0	0	0	0	1	1	1	1	1	1	1	1
1	21	0	0	0	0	0	0	0	N/A	N/A	1	1	0	0	0	0	1	0	1	3	1	1	0
2	17	N/A	N/A	0	0	0	0	0	N/A	1	0	1	0	0	0	0	1	0	1	1	1	0	0
2	23	0	0	0	0	0	0	0	5	1	1	1	0	0	0	0	0	1	0	0	0	0	0
1	17	0	0	0	0	0	0	0	10	1	1	1	0	0	2	0	1	0	1	1	1	0	1	1
2	17	0	0	0	0	0	0	0	12	1	1	1	0	0	3	0	1	0	1	1	1	0	1	1
1	37	1	1	0	0	0	0	0	12	2	1	1	0	0	2	0	0	1	1	2	1	1	1	1
1	15	N/A	N/A	0	0	0	0	0	N/A	1	1	1	0	0	0	0	0	0	0	0	0	0	0
